# Supplementary material for: Electroosmotic Flow in Mixed Polymer Brush-Grafted Nanochannels
Source: Polymers (Basel). 2016 Dec 16;8(12):438. doi: 10.3390/polym8120438 (PMC6431973; doi:10.3390/polym8120438)
Supplement: Supplementary file 1 [file polymers-08-00438-s001.zip]

Archive with 2 entries (2 files):
- polymers-162294-Suppl.-final.pdf
- P-E0p1.lammps
