# Supplementary material for: Electroosmotic Flow in Mixed Polymer Brush-Grafted Nanochannels
Source: Polymers (Basel). 2016 Dec 16;8(12):438. doi: 10.3390/polym8120438 (PMC6431973; doi:10.3390/polym8120438)
Supplement: Supplementary file 1 [file polymers-08-00438-s001.zip › P-E0p1.lammps]

dimension 3
boundary p p f
atom_style full
neighbor 1.5 multi
neigh_modify delay 0 check yes page 1000000 one 55000
communicate multi vel yes

# define variables
variable temperature equal 1.2
variable ljcut_good equal 1.122462048
variable ljcut_poor equal 2.5
variable ljeps_AA equal 1.0
variable ljeps_BB equal 1.0
variable ljeps_AB equal 1.0
variable ljeps_AS equal 1.0
variable ljeps_BS equal 1.0
variable ljcut_AA equal ${ljcut_good}
variable ljcut_BB equal ${ljcut_good}
variable ljcut_AB equal ${ljcut_good}
variable ljcut_AS equal ${ljcut_good}
variable ljcut_BS equal ${ljcut_good}
variable coulcut equal 8.0
variable fene_k equal 30
variable fene_R0 equal 1.5
variable e_field equal 0.1
variable lowwall equal 0.0
variable upwall equal 35.3
variable wallcut equal 20.0
variable wallepsilon equal 0.2094395
variable ts equal 0.005
variable eqn_1 equal 5000000
variable eqn_2 equal 5000000
variable an equal 10000000

# read data
read_data data.lmp

# define group
group g_polymerA type 1
group g_polymerAion type 2
group g_polymerB type 3
group g_gSite type 6
group g_cSurf type 5
group g_nSurf type 8
group g_Surf type 5 8
group g_ciSurf type 4
group g_negSalt type 7
group g_posSalt type 9
group g_mobIon type 1 2 4 7 9
group g_solvent type 10
group g_mobFlow type 2 4 7 9 10
group g_mobPart type 1 2 3 4 7 9 10

# define pair potential
pair_style  hybrid/overlay lj/cut/coul/long ${ljcut_good} ${coulcut} lj/cut ${ljcut_good} dpd ${temperature} ${ljcut_poor} 48279
pair_coeff 1 1    lj/cut/coul/long ${ljeps_AA} 1.0 ${ljcut_AA}
pair_coeff 1 2    lj/cut/coul/long 1.0 1.0
pair_coeff 1 3    lj/cut ${ljeps_AB} 1.0 ${ljcut_AB}
pair_coeff 1 4*5  lj/cut/coul/long 1.0 1.0
pair_coeff 1 7    lj/cut/coul/long 1.0 1.0
pair_coeff 1 8    lj/cut 1.0 1.0
pair_coeff 1 9    lj/cut/coul/long 1.0 1.0
pair_coeff 1 10   lj/cut ${ljeps_AS} 1.0 ${ljcut_AS}
pair_coeff 2 2    lj/cut/coul/long 1.0 1.0
pair_coeff 2 3    lj/cut 1.0 1.0
pair_coeff 2 4*5  lj/cut/coul/long 1.0 1.0
pair_coeff 2 7    lj/cut/coul/long 1.0 1.0
pair_coeff 2 8    lj/cut 1.0 1.0
pair_coeff 2 9    lj/cut/coul/long 1.0 1.0
pair_coeff 2 10   lj/cut 1.0 1.0
pair_coeff 3 3    lj/cut ${ljeps_BB} 1.0 ${ljcut_BB}
pair_coeff 3 4*5  lj/cut 1.0 1.0
pair_coeff 3 7*9  lj/cut 1.0 1.0
pair_coeff 3 10   lj/cut ${ljeps_BS} 1.0 ${ljcut_BS}
pair_coeff 4 4*5  lj/cut/coul/long 1.0 1.0
pair_coeff 4 7    lj/cut/coul/long 1.0 1.0
pair_coeff 4 8    lj/cut 1.0 1.0
pair_coeff 4 9    lj/cut/coul/long 1.0 1.0
pair_coeff 4 10   lj/cut 1.0 1.0
pair_coeff 5 5    lj/cut/coul/long 1.0 1.0
pair_coeff 5 7    lj/cut/coul/long 1.0 1.0
pair_coeff 5 8    lj/cut 1.0 1.0
pair_coeff 5 9    lj/cut/coul/long 1.0 1.0
pair_coeff 5 10   lj/cut 1.0 1.0
pair_coeff 7 7    lj/cut/coul/long 1.0 1.0
pair_coeff 7 8    lj/cut 1.0 1.0
pair_coeff 7 9    lj/cut/coul/long 1.0 1.0
pair_coeff 7 10   lj/cut 1.0 1.0
pair_coeff 8 8*10 lj/cut 1.0 1.0
pair_coeff 9 9    lj/cut/coul/long 1.0 1.0
pair_coeff 9 10   lj/cut 1.0 1.0
pair_coeff 10 10  lj/cut 1.0 1.0
pair_coeff * *    dpd 0.0 1.5
pair_coeff 1*6 6  none
pair_coeff 6 7*10 none
pair_modify shift yes
dielectric 40.2

# define bond potential
bond_style fene
bond_coeff 1 ${fene_k} ${fene_R0} 1.0 1.0
special_bonds fene

# define kspace
kspace_style pppm 1.0e-5
kspace_modify slab 3.0 order 6

# initial velocity
compute systemT g_mobPart temp/partial 0 0 1
velocity g_mobPart create ${temperature} 482748 temp systemT
velocity g_Surf create ${temperature} 482748 temp systemT
velocity g_gSite set 0.0 0.0 0.0 units box

# define thermo
thermo 100
thermo_style custom step temp vol pe etotal press elong ecoul
thermo_modify temp systemT

# run
dump 1 all atom 300 dump.atom
fix 1 g_Surf spring/self 500.0
fix 2 g_gSite setforce 0.0 0.0 0.0
fix 3 g_mobIon efield ${e_field} 0.0 0.0
fix 4 g_mobFlow wall/lj93 zlo ${lowwall} ${wallepsilon} 1.0 ${wallcut}
fix 5 g_mobFlow wall/lj93 zhi ${upwall} ${wallepsilon} 1.0 ${wallcut}
minimize 1.0e-6 1.0e-6 10000 10000
unfix 1
unfix 2
unfix 3
unfix 4
unfix 5
fix 1 all nve
fix 2 g_Surf spring/self 500.0
fix 3 g_gSite setforce 0.0 0.0 0.0
fix 4 g_mobIon efield ${e_field} 0.0 0.0
fix 5 g_mobFlow wall/lj93 zlo ${lowwall} ${wallepsilon} 1.0 ${wallcut}
fix 6 g_mobFlow wall/lj93 zhi ${upwall} ${wallepsilon} 1.0 ${wallcut}
timestep ${ts}
run ${eqn_1}
unfix 5
unfix 6
run ${eqn_2}
dump 2 all custom 300 flow.dump id type x y z vx vy vz
run ${an}
